# Supplementary material for: Complete genome sequence analysis of the peanut pathogen Ralstonia solanacearum strain Rs-P.362200
Source: BMC Microbiol. 2021 Apr 19;21:118. doi: 10.1186/s12866-021-02157-7 (PMC8056632; doi:10.1186/s12866-021-02157-7)
Supplement: Supplementary file 2 — Additional file 2: Supplementary 2. The distribution of specific effector proteins in Ralstonia solanacearum species complex. [file 12866_2021_2157_MOESM2_ESM.xlsx]

## Sheet: Distribu_of Specific Effector
Supplementary 2 The distribution of specific effector proteins in Ralstonia solanacearum species complex
Strains	Host	Phylotype	Geographic location	RipP1(1-1183)	RipAH(1-1184)	RS-T3E-Hyp6(1-1198)	RipE2(1-1224)	RipP1(2-657)	RipP1(3-83)	RipE2(3-27)
UW551	geranium	IIB	America	-	-	-	√	-	-	-
IBSBF1503	Cucumis sativus	IIB	Brazil	√	-	-	√	-	-	-
RS 489	tomato	IIB	Brazil	-	-	-	√	-	-	-
RS 488	tomato	IIA	Brazil	-	-	-	√	-	-	-
CFBP3059	eggplant	III	Burkina Faso	√	√	√	√	-	-	-
FAJT-462	chilli pepper	I	China	-	√	-	-	-	-	-
RSCM	Cucurbita maxima	I	China	-	-	√	-	√	√	-
SD54	diseased ginger	I	China	√	-	-	-	-	-	-
EP1	eggplant	I	China	√	-	√	-	-	-	-
FJAT-452	eggplant	I	China	√	√	-	-	-	-	-
HA4-1	peanut	I	China	√	√	√	√	√	√	-
UW365	potato	I	China	-	-	-	√	-	-	-
YC40-M	Rhizoma kaempferiae	I	China	-	√	-	-	-	-	-
CQPS-1	Tobacco	I	China	-	√	√	-	-	-	-
Y45	tobacco	I	China	-	-	√	-	-	-	-
RS-T02	Tomato	I	China	√	√	√	-	-	-	-
FJAT-1458	tomato	I	China	√	√	-	-	-	-	-
FJAT-1458-2	tomato	I	China	√	√	-	-	-	-	-
FJAT-91	tomato	I	China	-	√	-	-	-	-	-
UA-1609	Banana	IIB	Colombia	-	-	-	√	-	-	-
UA-1579	Banana	IIB	Colombia	-	-	-	√	-	-	-
UA-1617	Plantain	IIB	Colombia	√	-	-	√	-	-	-
UA-1591	Plantain	IIB	Colombia	√	-	-	-	-	-	-
UW491	potato	IIB	Colombia	-	-	-	√	-	-	-
UW757	Osteospermum	I	Guatemala	-	√	√	-	-	-	-
UTT-25	tomato	I	India	-	√	-	-	-	-	-
OE1-1	Solanum melongena	I	Japan	-	-	√	-	-	-	-
CFBP6783	Heliconia	IIB	Martinique	√	-	-	-	-	-	-
UW179	Banana	IIB	N/A	√	-	-	√	-	-	-
UW163	Plantain	IIB	Peru	√	-	-	√	-	-	-
T523	Agricultural soil	I	Philippines	√	-	√	-	-	-	-
T60	potato	I	South Korea	√	√	-	-	-	-	-
T78	potato	I	South Korea	√	√	-	-	-	-	-
T42	potato	I	South Korea	√	-	-	-	-	-	-
T117	potato	I	South Korea	√	√	-	-	-	-	-
SL3882	potato	I	South Korea	√	-	-	-	-	-	-
SL3730	potato	I	South Korea	√	-	-	-	-	-	-
SL2729	potato	I	South Korea	√	-	-	-	-	-	-
T25	potato	I	South Korea	-	√	√	-	-	-	-
T110	potato	I	South Korea	-	√	-	-	-	-	-
SL3822	potato	I	South Korea	-	√	-	-	-	-	-
SL3755	potato	I	South Korea	-	√	√	-	-	-	-
SL2330	potato	I	South Korea	-	√	√	-	-	-	-
SL3300	potato	I	South Korea	-	√	-	-	-	-	-
PSS190	potato	I	Taiwan	√	-	√	-	-	-	-
PSS216	potato	I	Taiwan	√	√	√	-	-	-	-
PSS1308	potato	I	Taiwan	√	-	√	-	-	-	-
PSS4	potato	I	Taiwan	-	-	√	-	-	-	-
BBAC-C1	blueberry	IIA	USA	-	-	√	√	-	-	-
UW700	tomato	IIA	USA	-	-	-	√	-	-	-
K60	tomato	IIA	USA	-	-	-	√	-	-	-
P824	Vaccinium corymbosum	IIA	USA	-	-	-	-	-	-	-
P781	Mandevilla	IIA	USA	-	√	-	-	-	-	-
UA-1612	Banana	IIA	Colombia	-	-	-	-	-	-	√
UA-1611	Banana	IIA	Colombia	-	-	-	-	-	-	√
IBSBF1503	Cucumis sativus	IIB	Brazil	-	-	-	-	-	-	√
note: - means that there is no such gene in the corresponding genome, √ means that the gene is contained in the corresponding genome.
