# Supplementary material for: Complete genome sequence analysis of the peanut pathogen Ralstonia solanacearum strain Rs-P.362200
Source: BMC Microbiol. 2021 Apr 19;21:118. doi: 10.1186/s12866-021-02157-7 (PMC8056632; doi:10.1186/s12866-021-02157-7)
Supplement: Supplementary file 3 — Additional file 3: Supplementary 3. Type III secretion system and other virulence factors. [file 12866_2021_2157_MOESM3_ESM.xlsx]

## Sheet: Type III secretion system
Supplementary 3-1 Type III secretion system
Gene name	362200 gene ID	HA4-1 gene ID	coverage/identity
PopA	2_628	WP_020830089.1	100/100
PopB	2_627	WP_016723138.1	100/100
PopC	2_626	WP_011004140.1	80/31
PopC	2_625	WP_011004140.1	43/34
hrcC	2_624	WP_011004171.1	96/100
hrpB	2_623	WP_011004170.1	100/100
hrcT	2_622	WP_011004169.1	100/100
hrpD	2_621	WP_019719525.1	100/100
hrcN	2_620	WP_011004167.1	100/100
hrpF	2_619	WP_111374695.1	100/100
HrpB4	2_618	WP_020830093.1	100/100
hrcJ	2_617	WP_020830094.1	100/100
hrpJ	2_616	WP_011004163.1	100/100
hrpK	2_615	WP_011004162.1	100/100
hrcU	2_614	WP_016723146.1	100/100
hrcV	2_613	WP_011004160.1	100/100
hpaP	2_612	WP_071011689.1	100/100
hrcQ	2_611	WP_111374696.1	100/100
hrcR	2_610	WP_011004157.1	100/100
hrcS	2_609	WP_003263753.1	100/100
hrpV	2_608	WP_020830098.1	100/100
hrpW	2_607	WP_020830099.1	100/100
hrpX	2_606	WP_011004154.1	100/100
hrpY	2_605	WP_016723155.1	100/100
hrpZ	2_604	WP_011004152.1	100/100
hpaB	2_603	WP_011004151.1	100/100
hrpG	2_602	WP_019719514.1	100/100
prhR	2_601	WP_011004149.1	100/100
prhI	2_600	WP_019719513.1	100/100

## Sheet: Other virulence factor
Supplementary 3-2 Other virulence factor
Gene name	362200 gene ID	HA4-1 gene ID	coverage/identity
Exopolysacharide
epsA	2_788	WP_011004310.1	100/100
epsB	2_786	WP_016724774.1	100/100
epsC	2_785	WP_016724775.1	100/100
epsD	2_784	WP_011004306.1	100/100
epsF	2_782	WP_071013128.1	100/100
epsE	2_783	WP_016724776.1	100/100
epsP	2_787	WP_011004309.1	100/100
Cell Wall degrading enzymes(CWDE)
PehR	1_2657	WP_020832709.1	98/100
PehB	1_376	WP_111375039.1	100/100
Pme	2_1510	WP_043876793.1	100/100
Egl	2_1527	WP_043897994.1	100/100
Chemotaxis
cheA	2_337	WP_081350398.1	100/100
cheW	2_352	WP_016723912.1	100/100
Swimming motility
fliR	2_166	WP_011003685.1	100/100
fliQ	2_167	WP_011003686.1	100/100
fliP	2_168	WP_011003687.1	100/100
fliO	2_169	WP_011003688.1	100/100
fliN	2_170	WP_019719146.1	100/100
fliM	2_171	WP_011003690.1	100/100
fliL	2_172	WP_011003691.1	100/100
fliC	2_175	WP_011003694.1	100/100
fliD	2_176	WP_028861441.1	100/100
fliS	2_177	WP_019719144.1	100/100
fliT	2_178	WP_011003697.1	100/100
fliE	2_182	WP_011003701.1	100/100
fliF	2_183	WP_020829806.1	100/100
fliG	2_184	WP_011003703.1	100/100
fliH	2_185	WP_020829805.1	100/100
fliI	2_186	WP_020829804.1	100/100
fliJ	2_187	WP_011003706.1	100/100
fliK	2_188	WP_020829803.1	100/100
