# Supplementary material for: Complete genome sequence analysis of the peanut pathogen Ralstonia solanacearum strain Rs-P.362200
Source: BMC Microbiol. 2021 Apr 19;21:118. doi: 10.1186/s12866-021-02157-7 (PMC8056632; doi:10.1186/s12866-021-02157-7)
Supplement: Supplementary file 4 — Additional file 4: Supplementary 4. The strain information used to construct the phylogenetic tree. [file 12866_2021_2157_MOESM4_ESM.xlsx]

## Sheet: Sheet1
Supplementary 4 The strain information used to construct the phylogenetic tree
Strain name	Host	Geographic origin	Phylotype
CMR15	tomato	Cameroon	III
FJAT-1458	tomato	China	I
FJAT15252.F50	tomato	China	I
FJAT1458.F1	tomato	China	I
FJAT1458.F50	tomato	China	I
FJAT1463.F50	tomato	China	I
FJAT1463.F1	tomato	China	I
FJAT15249.F50	tomato	China	I
FJAT15252.F1	tomato	China	I
FJAT15249.F1	tomato	China	I
FJAT454.F1	tomato	China	I
FJAT448.F1	tomato	China	I
FJAT448.F50	tomato	China	I
FJAT454.F50-1	tomato	China	I
FJAT91.F50	tomato	China	I
FJAT15353.F8	tomato	China	I
FJAT15353.F50	tomato	China	I
FJAT15353.F1	tomato	China	I
FJAT1303.F50	tomato	China	I
FJAT1303.F8	tomato	China	I
FJAT15244.F50	tomato	China	I
FJAT15244.F1	tomato	China	I
FJAT442.F50	tomato	China	I
FJAT442.F1	tomato	China	I
FJAT1452.F50	tomato	China	I
FJAT1452.F1	tomato	China	I
FJAT445.F50	tomato	China	I
FJAT445.F1	tomato	China	I
FJAT15340.F6	tomato	China	I
FJAT1303.F1	tomato	China	I
FQY-4	tomato	China	I
RS-09-161	eggplant	India	I
RS-10-244	chilli	India	I
Yc45	Tobacco	China	I
seppxo5	sesame	China	I
T523	tomato	philippines	I
GMI1000	tomato	French	I
Rs-P.362200	peanut	China	I
HA4-1	peanut	China	I
Po82	Potato	Mexico	II
PSI07	Tomato	Indonesia	IV
