# Supplementary material for: Complete genome sequence analysis of the peanut pathogen Ralstonia solanacearum strain Rs-P.362200
Source: BMC Microbiol. 2021 Apr 19;21:118. doi: 10.1186/s12866-021-02157-7 (PMC8056632; doi:10.1186/s12866-021-02157-7)
Supplement: Supplementary file 6 — Additional file 6: Supplementary 6. Gene analysis related to specific genes in Rs-P.362200. [file 12866_2021_2157_MOESM6_ESM.xls]

## Sheet: Specific genes annotation
Supplementary 6 Gene analysis related to specific genes in Rs-P.362200
geneID	start	end	Length(bp)	Function annotation
1_103	99332	100660	1328	transposase IS4 [Ralstonia solanacearum]
1_105	100970	101428	458	transposase [Ralstonia solanacearum]
1_154	152355	153560	1205	transposase, IS116/IS110/IS902 family [Ralstonia solanacearum]
1_223	236247	237191	944	Hypothetical Protein [Ralstonia solanacearum]
1_335	361749	363077	1328	Mobile element protein [Ralstonia solanacearum]
1_521	629979	630512	533	transposase [Ralstonia solanacearum]
1_524	631915	632595	680	putative membrane protein [Burkholderia sp. RPE67]
1_600	722320	724263	1943	NTPase KAP [Comamonas badia]
1_901	1066996	1067292	296	transposase [Ralstonia solanacearum]
1_904	1069829	1070596	767	IstB ATP binding domain-containing protein [Burkholderia sp. TJI49]
1_905	1070609	1072132	1523	integrase [Burkholderia multivorans]
1_1007	1179969	1181297	1328	Mobile element protein [Ralstonia solanacearum]
1_1161	1352142	1353185	1043	transposase [Aeromonas hydrophila]
1_1227	1425773	1426039	266	transposase [Ralstonia solanacearum]
1_1306	1506231	1507559	1328	transposase IS4 [Ralstonia solanacearum]
1_1373	1570627	1571955	1328	transposase IS4 [Ralstonia solanacearum]
1_1627	1837458	1837619	161	transposase of ISMex11, IS3 family (ORF 1) [blood disease bacterium R229]
1_1680	1889396	1890724	1328	transposase IS4 [Ralstonia solanacearum]
1_1710	1915842	1917170	1328	Mobile element protein [Ralstonia solanacearum]
1_1765	1970094	1971422	1328	Mobile element protein [Ralstonia solanacearum]
1_1773	1979519	1980724	1205	transposase, IS116/IS110/IS902 family [Ralstonia solanacearum]
1_1879	2105146	2106699	1553	MULTISPECIES: transposase IS408 [Cupriavidus]
1_1880	2106708	2107466	758	ATPase AAA [Cupriavidus taiwanensis]
1_1928	2160901	2162106	1205	transposase [Ralstonia solanacearum]
1_1935	2167840	2169168	1328	transposase IS4 [Ralstonia solanacearum]
1_1946	2178988	2180007	1019	transposase IS110 [Ralstonia solanacearum]
1_1965	2201749	2202573	824	hypothetical protein [Ralstonia solanacearum]
1_1966	2202896	2203720	824	hypothetical protein [Ralstonia solanacearum]
1_1967	2204044	2204868	824	hypothetical protein [Ralstonia solanacearum]
1_2047	2296986	2298314	1328	transposase IS4 [Ralstonia solanacearum]
1_2089	2345315	2346082	767	IstB ATP binding domain-containing protein [Burkholderia sp. TJI49]
1_2090	2346095	2347618	1523	integrase [Burkholderia multivorans]
1_2416	2714855	2715535	680	putative membrane protein [Burkholderia sp. RPE67]
1_2482	2778721	2780049	1328	transposase IS4 [Ralstonia solanacearum]
1_2521	2818549	2819877	1328	transposase IS4 [Ralstonia solanacearum]
1_2591	2895712	2896392	680	putative membrane protein [Burkholderia sp. RPE67]
1_2593	2898059	2898355	296	transposase [Ralstonia solanacearum]
1_2768	3102092	3102490	398	transposase [Ralstonia solanacearum]
1_2773	3105822	3107150	1328	transposase IS4 [Ralstonia solanacearum]
1_2873	3207436	3207969	533	transposase [Ralstonia solanacearum]
1_2964	3303598	3304857	1259	MULTISPECIES: integrase [Proteobacteria]
1_2965	3304854	3305846	992	MULTISPECIES: integrase [Proteobacteria]
1_2966	3305843	3306853	1010	putative integrase/recombinase [Bordetella petrii]
1_3003	3343998	3344531	533	transposase [Ralstonia solanacearum]
1_3079	3428669	3430096	1427	Hypothetical Protein [Ralstonia solanacearum]
1_3169	3530778	3531311	533	transposase [Ralstonia solanacearum]
2_3	1852	2328	476	signal peptide protein [Ralstonia solanacearum]
2_197	260338	261666	1328	transposase IS4 [Ralstonia solanacearum]
2_254	325373	326578	1205	transposase, IS116/IS110/IS902 family [Ralstonia solanacearum]
2_321	417860	418879	1019	transposase IS110 [Ralstonia solanacearum]
2_639	839204	840409	1205	transposase [Ralstonia solanacearum]
2_656	858579	861545	2966	transposase [Methylobacillus flagellatus]
2_657	861634	862695	1061	peptidase C55 [Pseudomonas syringae]
2_658	863178	863936	758	ATPase AAA [Cupriavidus taiwanensis]
2_659	863945	865498	1553	MULTISPECIES: transposase IS408 [Cupriavidus]
2_664	869465	869719	254	hypothetical protein [Ralstonia solanacearum]
2_666	871531	871848	317	molecular chaperone GroES [Ralstonia solanacearum]
2_667	872025	872660	635	diguanylate cyclase [Ralstonia solanacearum]
2_668	872832	873491	659	Carbonic anhydrase [Ralstonia solanacearum]
2_669	873978	874235	257	hypothetical protein [Ralstonia solanacearum]
2_670	875054	875326	272	hypothetical protein [Cupriavidus sp. WS]
2_672	877615	878061	446	hypothetical protein [Ralstonia solanacearum]
2_673	878201	878767	566	hypothetical protein [Ralstonia solanacearum]
2_674	878953	879360	407	heat-shock protein [Ralstonia solanacearum]
2_676	880155	881024	869	hypothetical protein [Ralstonia sp. AU12-08]
2_677	881088	881825	737	hypothetical protein, partial [Ralstonia solanacearum]
2_678	881831	884815	2984	transposase [Ralstonia sp. AU12-08]
2_722	933962	934642	680	putative membrane protein [Burkholderia sp. RPE67]
2_772	999912	1000445	533	transposase [Ralstonia solanacearum]
2_1281	1644366	1644662	296	transposase [Ralstonia solanacearum]
2_1372	1766007	1766222	215	transposase [Ralstonia solanacearum]
2_1377	1768362	1768577	215	transposase [Ralstonia solanacearum]
2_1578	2001922	2002725	803	Hypothetical Protein [Ralstonia solanacearum]
2_1586	2012565	2013053	488	signal peptide protein [Ralstonia solanacearum]
3_1	2596	4038	1442	transposase [Enterobacter sp. BWH 37]
3_2	3999	5558	1559	transposase [Methylobacillus flagellatus]
3_5	6504	7064	560	transposase, partial [Ralstonia solanacearum]
3_6	7070	7807	737	hypothetical protein, partial [Ralstonia solanacearum]
3_7	7871	8740	869	hypothetical protein [Ralstonia sp. AU12-08]
3_9	9535	9942	407	heat-shock protein [Ralstonia solanacearum]
3_10	10128	10694	566	hypothetical protein [Ralstonia solanacearum]
3_11	10834	11280	446	hypothetical protein [Ralstonia solanacearum]
3_13	13569	13841	272	hypothetical protein [Cupriavidus sp. WS]
3_14	14660	14917	257	hypothetical protein [Ralstonia solanacearum]
3_16	16543	17202	659	Carbonic anhydrase [Ralstonia solanacearum]
3_17	17374	18009	635	diguanylate cyclase [Ralstonia solanacearum]
3_18	18186	18503	317	molecular chaperone GroES [Ralstonia solanacearum]
3_20	20315	20569	254	hypothetical protein [Ralstonia solanacearum]
3_22	23402	24412	1010	putative integrase/recombinase [Bordetella petrii]
3_23	24409	25401	992	MULTISPECIES: integrase [Proteobacteria]
3_24	25398	26657	1259	MULTISPECIES: integrase [Proteobacteria]
3_28	30035	31039	1004	putative Phage integrase [Thiomonas arsenitoxydans]
3_29	31036	31998	962	putative Phage integrase [Thiomonas arsenitoxydans]
3_30	31995	33224	1229	putative Phage integrase [Thiomonas arsenitoxydans]
3_51	51350	51646	296	transposase [Ralstonia solanacearum]
3_65	63025	64737	1712	MULTISPECIES: integrase [Ralstonia]
3_66	64786	66141	1355	hypothetical protein, partial [Ralstonia solanacearum]
3_82	77903	80062	2159	transposase [Ralstonia sp. AU12-08]
3_83	80952	81575	623	peptidase C55 [Pseudomonas syringae]
3_85	81808	82206	398	transposase [Ralstonia solanacearum]
3_86	83033	85996	2963	transposase [Methylobacillus flagellatus]
3_88	86707	87504	797	transposase, partial [Ralstonia solanacearum]
3_89	87510	88247	737	hypothetical protein, partial [Ralstonia solanacearum]
3_90	88311	89180	869	hypothetical protein [Ralstonia sp. AU12-08]
3_92	89975	90382	407	heat-shock protein [Ralstonia solanacearum]
3_93	90568	91134	566	hypothetical protein [Ralstonia solanacearum]
3_94	91274	91720	446	hypothetical protein [Ralstonia solanacearum]
3_96	94009	94281	272	hypothetical protein [Cupriavidus sp. WS]
3_97	95100	95357	257	hypothetical protein [Ralstonia solanacearum]
3_99	96982	97641	659	Carbonic anhydrase [Ralstonia solanacearum]
3_100	97813	98448	635	diguanylate cyclase [Ralstonia solanacearum]
3_101	98625	98942	317	molecular chaperone GroES [Ralstonia solanacearum]
3_105	100753	100893	140	hypothetical protein [Ralstonia solanacearum]
