# Supplementary material for: Complete genome sequence analysis of the peanut pathogen Ralstonia solanacearum strain Rs-P.362200
Source: BMC Microbiol. 2021 Apr 19;21:118. doi: 10.1186/s12866-021-02157-7 (PMC8056632; doi:10.1186/s12866-021-02157-7)
Supplement: Supplementary file 8 — Additional file 8: Supplementary 8-1. Comparative of HA4-1 and Rs-P.362200 genomic features. Supplementary 8-2. Analysis of genes in genomic pathogenicity islands. Supplementary 8-3. Analysis of genes in prophages. [file 12866_2021_2157_MOESM8_ESM.xlsx]

## Sheet: Two strains comparison
Supplementary 8-1 Comparative of HA4-1 and Rs-P.362200 genomic features.
Species name	Size(Mb)	GC%	CDS	Host	rRNA	tRNA	Genomic islands	Prophage regions
Rs-P.362200	5.86	67	5056	peanut	102	36	30	6
HA4-1	5.98	66.68	5057	peanut	12	57	54	9

## Sheet: Genes in pathogenicity islands
Supplementary 8-2 Analysis of genes in genomic pathogenicity islands
Genomic island ID	Location	GeneID	Start	End	Length(bp)	Fuctional annotation
1	Chromosome	1_153	152234	152365	131	phage integrase family site-specific recombinase [Ralstonia solanacearum]
		1_154	152355	153560	1205	transposase, IS116/IS110/IS902 family [Ralstonia solanacearum]
		1_155	155262	157133	1871	hemagglutinin-related protein [Ralstonia solanacearum]
		1_156	157130	158413	1283	hypothetical protein [Ralstonia solanacearum]
		1_157	158415	159140	725	hypothetical protein [Ralstonia solanacearum]
		1_158	159156	159746	590	hypothetical protein [Ralstonia solanacearum]
		1_159	159743	160444	701	hypothetical protein [Ralstonia solanacearum]
		1_160	160441	161271	830	oxidoreductase [Ralstonia solanacearum]
2	Chromosome	1_327	350592	352565	1973	5-methylaminomethyl-2-thiouridine-forming enzyme mnmC [Ralstonia solanacearum]
		1_328	352820	354169	1349	trigger factor [Ralstonia solanacearum]
		1_329	354199	354852	653	Clp protease proteolytic subunit ClpP [Ralstonia solanacearum]
		1_330	355018	356292	1274	ATP-dependent protease [Ralstonia solanacearum]
		1_331	356463	358883	2420	peptidase [Ralstonia solanacearum]
		1_332	359057	359329	272	integration host factor [Ralstonia solanacearum]
		1_333	359603	359728	125	hypothetical protein [Ralstonia solanacearum]
3	Chromosome	1_459	564464	565939	1475	transposase [Ralstonia solanacearum]
		1_460	566336	566791	455	hypothetical protein [Ralstonia solanacearum]
		1_461	566930	567403	473	MarR family transcriptional regulator [Ralstonia solanacearum]
		1_462	567734	568228	494	hypothetical protein [Ralstonia solanacearum]
		1_463	568320	568787	467	MarR family transcriptional regulator [Ralstonia solanacearum]
		1_464	568943	570481	1538	DSBA oxidoreductase [Ralstonia solanacearum]
		1_465	570494	571657	1163	Membrane fusion component of tripartite multidrug resistance system [Ralstonia solanacearum]
		1_466	571682	573109	1427	RND transporter [Ralstonia solanacearum]
		1_467	574111	574728	617	signal peptidase [Ralstonia solanacearum]
4	Chromosome	1_591	713471	713740	269	acyl-CoA-binding protein [Ralstonia solanacearum]
		1_592	713971	715170	1199	MULTISPECIES: integrase [Gammaproteobacteria]
		1_593	715361	716422	1061	hypothetical protein [Delftia acidovorans]
		1_594	716866	717915	1049	integrase [Herbaspirillum sp. RV1423]
		1_595	718033	719256	1223	hypothetical protein [Burkholderia cepacia]
		1_596	719256	720059	803	hydrolase TatD [Burkholderia cepacia]
		1_597	720073	720957	884	hypothetical protein [Comamonas badia]
		1_598	720954	721439	485	hypothetical protein [Burkholderia multivorans]
		1_599	721436	722320	884	hypothetical protein [Delftia acidovorans]
		1_600	722320	724263	1943	NTPase KAP [Comamonas badia]
		1_601	724260	727301	3041	DEAD/DEAH box helicase [Cupriavidus metallidurans]
		1_602	727311	728207	896	hypothetical protein [Cupriavidus taiwanensis]
5	Chromosome	1_907	1073178	1074164	986	transposase TIS1021 [Ralstonia solanacearum]
		1_908	1074327	1076267	1940	hypothetical protein [Meganema perideroedes]
		1_909	1076270	1077181	911	hypothetical protein [Meganema perideroedes]
		1_910	1077178	1078206	1028	hypothetical protein [Meganema perideroedes]
		1_911	1078203	1079288	1085	hypothetical protein [Rhizobium leguminosarum]
		1_912	1079288	1080610	1322	hypothetical protein [Meganema perideroedes]
		1_913	1081758	1082126	368	hypothetical protein O987_08105 [Comamonas testosteroni TK102]
		1_914	1082126	1084036	1910	hypothetical protein O987_08110 [Comamonas testosteroni TK102]
		1_915	1084062	1084577	515	hypothetical protein O987_08115 [Comamonas testosteroni TK102]
		1_916	1084635	1085459	824	transposase [Ralstonia solanacearum]
		1_917	1085450	1086736	1286	hypothetical protein [Acidovorax sp. JHL-3]
		1_918	1086733	1088169	1436	integrase [Comamonas testosteroni]
		1_919	1088441	1089175	734	hypothetical protein [Ralstonia solanacearum]
		1_920	1089263	1089757	494	MarR family transcriptional regulator [Ralstonia solanacearum]
		1_921	1089726	1090826	1100	hypothetical protein [Ralstonia solanacearum]
		1_922	1090919	1091839	920	LysR family transcriptional regulator YeiE [Ralstonia solanacearum]
		1_923	1092132	1092428	296	hypothetical protein [Ralstonia solanacearum]
		1_924	1092406	1092858	452	transcriptional regulatory DNA-binding transcription regulator protein [Ralstonia solanacearum]
		1_925	1092855	1093136	281	transcription regulator protein [Ralstonia solanacearum]
		1_926	1093105	1093467	362	L-proline glycine betaine ABC transport system permease protein ProW [Ralstonia solanacearum]
		1_927	1093460	1093561	101	glycine/betaine ABC transporter ATPase [Ralstonia solanacearum]
		1_928	1094045	1094917	872	formyltetrahydrofolate deformylase [Ralstonia solanacearum]
		1_929	1095232	1095678	446	diguanylate cyclase [Ralstonia solanacearum]
		1_930	1095675	1095938	263	Sarcosine oxidase gamma subunit [Ralstonia solanacearum]
		1_931	1096295	1099306	3011	sarcosine oxidase subunit alpha [Ralstonia solanacearum]
		1_932	1099303	1099599	296	sarcosine oxidase subunit delta [Ralstonia solanacearum]
		1_933	1099627	1100871	1244	sarcosine oxidase subunit beta [Ralstonia solanacearum]
		1_934	1100888	1101325	437	hypothetical protein [Ralstonia solanacearum]
		1_935	1101711	1102793	1082	Transcriptional regulator containing an amidase domain and an AraC-type DNA-binding HTH domain [Ralstonia solanacearum]
		1_936	1102811	1103152	341	transcription regulator protein [Ralstonia solanacearum]
6	Chromosome	1_1127	1308196	1309947	1751	activation/secretion signal peptide protein [Ralstonia solanacearum]
		1_1128	1309959	1312529	2570	hemagglutinin [Ralstonia solanacearum]
		1_1129	1312670	1313353	683	hypothetical protein [Ralstonia solanacearum]
		1_1130	1314017	1314574	557	transposase, partial [Ralstonia solanacearum]
		1_1131	1315221	1323893	8672	Hemolysin; Filamentous haemagglutinin [Ralstonia solanacearum]
		1_1132	1325015	1325347	332	hypothetical protein [Ralstonia solanacearum]
		1_1133	1325399	1325695	296	hypothetical protein [Ralstonia solanacearum]
7	Chromosome	1_1145	1336830	1337945	1115	hemolysin secretion protein D [Ralstonia solanacearum]
		1_1146	1338033	1338710	677	outer membrane protein TolC [Cupriavidus necator N-1]
		1_1147	1338735	1340195	1460	RND transporter [Ralstonia solanacearum]
		1_1148	1340287	1341093	806	short-chain dehydrogenase [Ralstonia solanacearum]
		1_1149	1341143	1342606	1463	major facilitator superfamily MFS_1 [Ralstonia solanacearum]
		1_1150	1342802	1343041	239	3-hydroxyisobutyrate dehydrogenase [Herbaspirillum sp. RV1423]
		1_1151	1343351	1344337	986	transposase TIS1021 [Ralstonia solanacearum]
		1_1152	1345227	1345436	209	hypothetical protein [Ralstonia solanacearum]
		1_1153	1345479	1345673	194	hypothetical protein [Ralstonia solanacearum]
		1_1154	1346264	1346668	404	Hypothetical Protein [Ralstonia solanacearum]
		1_1155	1346769	1347734	965	type III effector protein [Ralstonia solanacearum]
8	Chromosome	1_1177	1368139	1368741	602	TetR family transcriptional regulator [Ralstonia solanacearum]
		1_1178	1368896	1369708	812	oxidoreductase [Ralstonia solanacearum]
		1_1179	1369918	1370919	1001	NADPH:quinone oxidoreductase [Ralstonia solanacearum]
		1_1180	1370954	1371082	128	hypothetical protein [Ralstonia solanacearum]
		1_1181	1371348	1372322	974	hypothetical protein [Ralstonia solanacearum]
		1_1182	1372319	1373605	1286	putative Glycine hydroxymethyltransferase [Ralstonia solanacearum]
		1_1183	1373940	1375046	1106	PopP1 protein [Ralstonia solanacearum]
		1_1184	1376085	1376375	290	type III effector protein [Ralstonia solanacearum]
		1_1185	1376523	1377509	986	transposase TIS1021 [Ralstonia solanacearum]
		1_1186	1378834	1379310	476	LacI family transcriptional regulator [Ralstonia solanacearum]
		1_1187	1379307	1380689	1382	site-specific integrase/recombinase [Ralstonia solanacearum]
		1_1188	1380686	1381183	497	putative bacteriophage related protein [Ralstonia solanacearum]
		1_1189	1381759	1383192	1433	transposase [Ralstonia solanacearum]
		1_1190	1383216	1384988	1772	membrane protein [Ralstonia solanacearum]
		1_1191	1385947	1395609	9662	putative adhesin/hemolysin [Ralstonia syzygii R24]
		1_1192	1395985	1396932	947	hypothetical protein [Ralstonia solanacearum]
		1_1193	1396957	1397637	680	transposase [Ralstonia solanacearum]
		1_1194	1397828	1397983	155	--
		1_1195	1398361	1398828	467	hypothetical protein [Ralstonia solanacearum]
		1_1196	1398948	1399469	521	Mobile element protein [Ralstonia solanacearum]
		1_1197	1400220	1400558	338	hypothetical protein [Ralstonia solanacearum]
		1_1198	1401020	1402330	1310	hypothetical protein [Ralstonia solanacearum]
		1_1199	1402891	1403598	707	hypothetical protein [Ralstonia solanacearum]
9	Chromosome	1_1221	1420554	1421516	962	type III effector protein [Ralstonia solanacearum]
		1_1222	1421723	1422217	494	hypothetical protein [Ralstonia solanacearum]
		1_1223	1422345	1422695	350	hypothetical protein [Ralstonia solanacearum]
		1_1224	1422985	1423893	908	type III effector [Ralstonia solanacearum]
		1_1225	1424052	1424756	704	transposase [Ralstonia solanacearum]
		1_1226	1424964	1425368	404	Hypothetical Protein [Ralstonia solanacearum]
		1_1227	1425773	1426039	266	transposase [Ralstonia solanacearum]
		1_1228	1428489	1429217	728	NADH-ubiquinone oxidoreductase subunit 3 [Ralstonia solanacearum]
		1_1229	1429351	1429950	599	transcriptional regulator [Ralstonia solanacearum]
		1_1230	1430112	1430387	275	hypothetical protein [Ralstonia solanacearum]
		1_1231	1430402	1431208	806	endoglucanase [Ralstonia solanacearum]
		1_1232	1431613	1432233	620	Gst [Ralstonia solanacearum]
10	Chromosome	1_1810	2021370	2022227	857	Phenazine biosynthesis protein PhzF [Ralstonia solanacearum]
		1_1811	2023014	2023355	341	--
		1_1812	2023966	2027829	3863	calcium binding hemolysin protein (modular protein) [Ralstonia solanacearum]
		1_1813	2027852	2028697	845	transposase [Ralstonia solanacearum]
		1_1814	2028694	2029737	1043	transposase [Ralstonia solanacearum]
		1_1815	2029790	2033437	3647	hypothetical protein [Ralstonia solanacearum]
		1_1816	2033619	2033798	179	hypothetical protein [Ralstonia solanacearum]
		1_1817	2034369	2035736	1367	type III effector ripb protein [Ralstonia solanacearum GMI1000]
		1_1818	2035762	2036616	854	3-hydroxybutyryl-CoA dehydrogenase [Ralstonia solanacearum]
		1_1819	2036800	2037732	932	LysR family transcriptional regulator [Ralstonia solanacearum]
		1_1820	2037945	2038631	686	chloroperoxidase [Ralstonia solanacearum]
11	Chromosome	1_1857	2075530	2076432	902	LysR family transcriptional regulator [Ralstonia solanacearum]
		1_1858	2077245	2078231	986	transposase TIS1021 [Ralstonia solanacearum]
		1_1859	2078454	2080070	1616	hypothetical protein [Burkholderia xenovorans]
		1_1860	2080136	2080339	203	--
		1_1861	2080600	2081943	1343	hypothetical protein BGLT00918 [Burkholderia glathei]
		1_1862	2083507	2084511	1004	ATPase [Burkholderia pseudomallei]
		1_1863	2084568	2086670	2102	peptidase S8 [Burkholderia pseudomallei]
		1_1864	2086645	2087049	404	Hypothetical Protein [Ralstonia solanacearum]
		1_1865	2087463	2087957	494	subtilase family protein [Burkholderia pseudomallei]
		1_1866	2088555	2088797	242	--
		1_1867	2089831	2090268	437	hypothetical protein [Burkholderia pseudomallei]
		1_1868	2090444	2090707	263	hypothetical protein [Ralstonia pickettii]
		1_1869	2091052	2092038	986	transposase TIS1021 [Ralstonia solanacearum]
		1_1870	2092162	2092680	518	hypothetical protein [Herbaspirillum rubrisubalbicans]
		1_1871	2092723	2093217	494	hypothetical protein [Burkholderia xenovorans]
		1_1872	2093700	2094842	1142	--
		1_1873	2095225	2097096	1871	hypothetical protein DR64_2418 [Burkholderia xenovorans LB400]
		1_1874	2097062	2098468	1406	hypothetical protein [Burkholderia xenovorans]
		1_1875	2099330	2099848	518	hypothetical protein, partial [Mumia flava]
		1_1876	2100151	2100486	335	conserved hypothetical protein [Burkholderia cenocepacia HI2424]
		1_1877	2100667	2102871	2204	hypothetical protein [Burkholderia sp. A9]
		1_1878	2102894	2104663	1769	helicase [Burkholderia sp. A9]
		1_1879	2105146	2106699	1553	MULTISPECIES: transposase IS408 [Cupriavidus]
		1_1880	2106708	2107466	758	ATPase AAA [Cupriavidus taiwanensis]
		1_1881	2107471	2109795	2324	helicase [Burkholderia sp. A9]
		1_1882	2109770	2112265	2495	hypothetical protein [Burkholderia sp. A9]
		1_1883	2112625	2114304	1679	N-6 DNA methylase [Burkholderia sp. A9]
		1_1884	2114385	2116238	1853	hypothetical protein [Burkholderia cepacia]
		1_1885	2116235	2116561	326	hypothetical protein [Burkholderia pseudomallei]
		1_1886	2116674	2117885	1211	hypothetical protein [Burkholderia cepacia]
		1_1887	2119413	2121251	1838	glucosamine--fructose-6-phosphate aminotransferase [Ralstonia solanacearum]
12	Chromosome	1_2078	2336431	2337777	1346	hypothetical protein [Ralstonia solanacearum]
		1_2079	2337984	2338874	890	molybdopterin biosynthesis protein [Ralstonia solanacearum]
		1_2080	2338893	2339480	587	molybdopterin biosynthesis protein [Ralstonia solanacearum]
		1_2081	2339553	2339864	311	hypothetical protein [Ralstonia solanacearum]
		1_2082	2340083	2340637	554	exonuclease [Ralstonia solanacearum]
		1_2083	2340842	2341117	275	hypothetical protein [Burkholderia sp. lig30]
		1_2084	2341482	2342537	1055	hypothetical protein, partial [Burkholderia sp. lig30]
		1_2085	2342534	2343169	635	peptidase C1A papain [Burkholderia sp. lig30]
		1_2086	2343269	2344018	749	hypothetical protein AXYL_06358 [Achromobacter xylosoxidans A8]
		1_2087	2344010	2344681	671	uracil-DNA glycosylase [Burkholderia sp. 9120]
		1_2088	2344678	2345040	362	MazG nucleotide pyrophosphohydrolase [Achromobacter xylosoxidans A8]
		1_2089	2345315	2346082	767	IstB ATP binding domain-containing protein [Burkholderia sp. TJI49]
13	Chromosome	1_2100	2357693	2358364	671	amino acid ABC transporter permease [Ralstonia solanacearum]
		1_2101	2358361	2359122	761	Cell division transporter, ATP-binding protein FtsE [Ralstonia solanacearum]
		1_2102	2359119	2360426	1307	oxidoreductase [Ralstonia solanacearum]
		1_2103	2360433	2361233	800	benzoate degradation ring-cleavage hydrolase [Ralstonia solanacearum]
		1_2104	2361381	2362166	785	membrane protein [Ralstonia solanacearum]
		1_2105	2362203	2362868	665	XRE family transcriptional regulator [Ralstonia solanacearum]
		1_2106	2362844	2364184	1340	sensor histidine kinase [Ralstonia solanacearum]
		1_2107	2364284	2365108	824	hypothetical protein [Ralstonia solanacearum]
14	Chromosome	1_2260	2532925	2534643	1718	5&apos;-nucleotidase [Ralstonia solanacearum]
		1_2261	2535098	2535679	581	conserved hypothetical protein [Ralstonia syzygii R24]
		1_2262	2536415	2537131	716	hypothetical protein [Ralstonia solanacearum]
		1_2263	2537247	2538497	1250	hypothetical protein [Cupriavidus metallidurans]
		1_2264	2540521	2541906	1385	hypothetical protein [Ralstonia solanacearum]
		1_2265	2541908	2542000	92	--
		1_2266	2542208	2542588	380	hypothetical protein [Ralstonia solanacearum]
		1_2267	2542570	2543049	479	hypothetical protein [Ralstonia solanacearum]
		1_2268	2543046	2544434	1388	recombinase [Ralstonia solanacearum]
		1_2269	2544431	2544880	449	hypothetical protein [Ralstonia solanacearum]
15	Chromosome	1_2380	2671750	2674734	2984	two component sensor histidine kinase and response regulator [Ralstonia solanacearum]
		1_2381	2674743	2675411	668	hisitidine kinase [Ralstonia solanacearum]
		1_2382	2675612	2676790	1178	cation transporter [Ralstonia solanacearum]
		1_2383	2676787	2677989	1202	putative signal peptide protein [Ralstonia solanacearum]
		1_2384	2678243	2678464	221	hypothetical protein [Ralstonia solanacearum]
		1_2385	2678511	2678741	230	hypothetical protein [Ralstonia solanacearum]
		1_2386	2679062	2679487	425	hypothetical protein [Ralstonia solanacearum]
		1_2387	2679528	2679953	425	hypothetical protein [Ralstonia solanacearum]
		1_2388	2679980	2680696	716	Glutathione S-transferase [Ralstonia solanacearum]
		1_2389	2680848	2682134	1286	MFS transporter [Ralstonia solanacearum]
16	Chromosome	1_2433	2742323	2744236	1913	ATP-dependent DNA helicase RecQ [Ralstonia solanacearum]
		1_2434	2744674	2745051	377	MULTISPECIES: 30S ribosomal protein S12 [Bacteria]
		1_2435	2745238	2745708	470	MULTISPECIES: 30S ribosomal protein S7 [Bacteria]
		1_2436	2745825	2747936	2111	elongation factor G [Ralstonia solanacearum]
		1_2437	2748018	2749208	1190	elongation factor Tu [Ralstonia solanacearum]
		1_2438	2749314	2749628	314	30S ribosomal protein S10 [Ralstonia solanacearum]
		1_2439	2749916	2750578	662	50S ribosomal protein L3 [Ralstonia solanacearum]
		1_2440	2750591	2751211	620	50S ribosomal protein L4 [Ralstonia solanacearum]
		1_2441	2751208	2751522	314	50S ribosomal protein L23 [Ralstonia solanacearum]
		1_2442	2751525	2752355	830	50S ribosomal protein L2 [Ralstonia solanacearum]
		1_2443	2752378	2752653	275	30S ribosomal protein S19 [Ralstonia solanacearum]
		1_2444	2752663	2752992	329	50S ribosomal protein L22 [Ralstonia solanacearum]
		1_2445	2753002	2753796	794	30S ribosomal protein S3 [Ralstonia pickettii]
		1_2446	2753799	2754215	416	MULTISPECIES: 50S ribosomal protein L16 [Bacteria]
		1_2447	2754228	2754422	194	50S ribosomal protein L29 [Ralstonia solanacearum]
		1_2448	2754419	2754688	269	30S ribosomal protein S17 [Ralstonia solanacearum]
		1_2449	2754956	2755324	368	MULTISPECIES: 50S ribosomal protein L14 [Bacteria]
		1_2450	2755336	2755644	308	50S ribosomal protein L24 [Ralstonia solanacearum]
		1_2451	2755671	2756213	542	50S ribosomal protein L5 [Ralstonia solanacearum]
		1_2452	2756223	2756528	305	30S ribosomal protein S14 [Ralstonia solanacearum]
		1_2453	2756556	2756951	395	30S ribosomal protein S8 [Ralstonia solanacearum]
		1_2454	2756963	2757496	533	50S ribosomal protein L6 [Ralstonia solanacearum]
		1_2455	2757508	2757864	356	MULTISPECIES: 50S ribosomal protein L18 [Bacteria]
		1_2456	2757886	2758404	518	30S ribosomal protein S5 [Ralstonia solanacearum]
		1_2457	2758427	2758609	182	50S ribosomal protein L30 [Ralstonia solanacearum]
17	Chromosome	1_2755	3079857	3080297	440	hypothetical protein [Ralstonia solanacearum]
		1_2756	3080521	3080724	203	hypothetical protein [Ralstonia solanacearum]
		1_2757	3080845	3081975	1130	hypothetical protein [Ralstonia solanacearum]
		1_2758	3082108	3083058	950	LysR family transcriptional regulator [Ralstonia solanacearum]
		1_2759	3083249	3084472	1223	diaminopropionate ammonia-lyase [Ralstonia solanacearum]
		1_2760	3084516	3085790	1274	Beta-ureidopropionase [Ralstonia solanacearum]
		1_2761	3086156	3086617	461	Leucine-responsive regulatory protein, regulator for leucine (or lrp) regulon and high-affinity branched-chain amino acid transport system [Ralstonia solanacearum]
		1_2762	3086828	3088024	1196	Catalyzes the cleavage of p-aminobenzoyl-glutamate to p-aminobenzoate and glutamate, subunit A [Ralstonia solanacearum]
		1_2763	3088506	3089705	1199	UDP-glucuronosyltransferase, partial [Ralstonia solanacearum]
		1_2764	3090313	3090648	335	hypothetical protein [Ralstonia solanacearum]
		1_2765	3090729	3092150	1421	metalloprotease, Hemolysin-type calcium-binding region [Ralstonia solanacearum]
		1_2766	3092520	3093395	875	--
		1_2767	3095537	3101962	6425	putative hemolysin-type protein [Ralstonia solanacearum]
		1_2768	3102092	3102490	398	transposase [Ralstonia solanacearum]
		1_2769	3102367	3102774	407	transposase [Burkholderia glumae]
		1_2770	3103478	3103795	317	hypothetical protein [Ralstonia solanacearum]
		1_2771	3104277	3104489	212	hypothetical protein [Ralstonia solanacearum]
		1_2772	3104588	3104842	254	translation initiation factor 1 [Ralstonia solanacearum]
18	Chromosome	1_2922	3258179	3258736	557	cysteine methyltransferase [Ralstonia solanacearum]
		1_2923	3258733	3260205	1472	Ada [Ralstonia solanacearum]
		1_2924	3260355	3261101	746	glucose-1-dehydrogenase [Ralstonia solanacearum]
		1_2925	3261106	3261993	887	flagellin biosynthesis protein FlgM [Ralstonia solanacearum]
		1_2926	3262290	3262826	536	hypothetical protein [Ralstonia solanacearum]
		1_2927	3262933	3264564	1631	gamma-glutamyltransferase [Ralstonia solanacearum]
		1_2928	3264694	3265104	410	hypothetical protein [Ralstonia solanacearum]
19	Chromosome	1_3007	3346828	3347148	320	hypothetical protein [Ralstonia solanacearum]
		1_3008	3347680	3349560	1880	TonB-dependent receptor [Ralstonia solanacearum]
		1_3009	3349557	3350564	1007	iron ABC transporter [Ralstonia solanacearum]
		1_3010	3350561	3351400	839	ABC transporter ATP-binding protein [Ralstonia solanacearum]
		1_3011	3351594	3352658	1064	Nicotinate-nucleotide--dimethylbenzimidazole phosphoribosyltransferase [Ralstonia solanacearum]
		1_3012	3352655	3353431	776	cobalamin synthase [Ralstonia solanacearum]
		1_3013	3353416	3353994	578	alpha-ribazole phosphatase [Ralstonia solanacearum]
		1_3014	3354022	3354963	941	cobalamin-binding protein [Ralstonia solanacearum]
		1_3015	3354960	3356012	1052	threonine-phosphate decarboxylase [Ralstonia solanacearum]
		1_3016	3356009	3357004	995	cobalamin biosynthesis protein CobD [Ralstonia solanacearum]
		1_3017	3357001	3357582	581	adenosylcobinamide kinase [Ralstonia solanacearum]
		1_3018	3357631	3359118	1487	cobyric acid synthase [Ralstonia solanacearum]
20	Chromosome	1_3071	3418524	3418940	416	membrane protein [Ralstonia solanacearum]
		1_3072	3419011	3420360	1349	recombination factor protein RarA [Ralstonia solanacearum]
		1_3073	3420427	3421743	1316	seryl-tRNA synthetase [Ralstonia solanacearum]
		1_3074	3421966	3422556	590	resolvase [Ralstonia solanacearum]
		1_3075	3423099	3423296	197	hypothetical protein [Ralstonia solanacearum]
		1_3076	3423695	3424093	398	hypothetical protein [Burkholderia pseudomallei]
		1_3077	3424090	3425508	1418	hypothetical protein [Andreprevotia chitinilytica]
		1_3078	3425746	3428175	2429	hypothetical protein [Burkholderia multivorans]
		1_3079	3428669	3430096	1427	Hypothetical Protein [Ralstonia solanacearum]
		1_3080	3430229	3431461	1232	hypothetical protein GEM_4176 [Burkholderia cepacia GG4]
		1_3081	3431522	3432766	1244	MULTISPECIES: hypothetical protein [Methylophilus]
		1_3082	3433498	3434175	677	hypothetical protein [Ralstonia solanacearum]
		1_3083	3434156	3434281	125	transcriptional regulator [Ralstonia solanacearum]
		1_3084	3434269	3434808	539	transcriptional regulator [Ralstonia solanacearum]
		1_3085	3434862	3436013	1151	ATPase [Ralstonia solanacearum]
		1_3086	3436316	3436801	485	general secretion protein G [Ralstonia solanacearum]
		1_3087	3436857	3438059	1202	general secretion protein F [Ralstonia solanacearum]
		1_3088	3438067	3439770	1703	putative secretion system X protein GspE-like protein [Ralstonia solanacearum]
		1_3089	3439751	3440692	941	signal peptide protein [Ralstonia solanacearum]
		1_3090	3440689	3441219	530	membrane protein [Ralstonia solanacearum]
21	Megaplasmid	2_325	421851	422051	200	hypothetical protein [Ralstonia solanacearum]
		2_326	422048	422509	461	hypothetical protein [Ralstonia solanacearum]
		2_327	422648	422890	242	Adenine-specific methyltransferase [Ralstonia solanacearum]
		2_328	422887	423252	365	Adenine-specific methyltransferase [Ralstonia solanacearum]
		2_329	423168	423905	737	hypothetical protein [Ralstonia solanacearum]
		2_330	424081	424350	269	hypothetical protein [Ralstonia solanacearum]
		2_331	424938	425288	350	hypothetical protein [Ralstonia solanacearum]
		2_332	425416	425763	347	hypothetical protein [Ralstonia solanacearum]
		2_333	425767	425937	170	hypothetical protein [Ralstonia solanacearum]
		2_334	426702	426923	221	hypothetical protein [Ralstonia solanacearum]
		2_335	427152	427556	404	hypothetical protein [Ralstonia solanacearum]
		2_336	427556	427849	293	Phage terminase, large subunit [Ralstonia solanacearum]
		2_337	428359	429993	1634	degradation of polysaccharides [Ralstonia solanacearum]
		2_338	429956	430318	362	hypothetical protein [Ralstonia solanacearum]
		2_339	431137	431607	470	signal peptide protein [Ralstonia solanacearum]
		2_340	432226	432459	233	hypothetical protein, partial [Ralstonia solanacearum]
		2_341	432983	433336	353	transposase IS66 Orf2 like protein [Ralstonia solanacearum]
22	Megaplasmid	2_436	583786	584427	641	pyridoxamine 5&apos;-phosphate oxidase [Ralstonia solanacearum]
		2_437	584449	585735	1286	diaminopimelate decarboxylase [Ralstonia solanacearum]
		2_438	585891	586697	806	indole-3-glycerol-phosphate synthase [Ralstonia solanacearum]
		2_439	586744	587778	1034	anthranilate phosphoribosyltransferase [Ralstonia solanacearum]
		2_440	587771	589894	2123	trimethylamine dehydrogenase oxidoreductase [Ralstonia solanacearum]
		2_441	589991	590977	986	transposase TIS1021 [Ralstonia solanacearum]
		2_442	591178	591858	680	hypothetical protein [Ralstonia solanacearum]
23	Megaplasmid	2_452	601355	601585	230	--
		2_453	601769	602311	542	lactoylglutathione lyase [Ralstonia solanacearum]
		2_454	602331	603440	1109	tryptophan 2,3-dioxygenase [Ralstonia solanacearum]
		2_455	603532	605022	1490	signal peptide protein [Ralstonia solanacearum]
		2_456	605036	606295	1259	penicillin epimerase [Ralstonia solanacearum]
		2_457	606292	607083	791	alcohol dehydrogenase [Ralstonia solanacearum]
		2_458	607096	608220	1124	aminotransferase [Ralstonia solanacearum]
		2_459	608277	608900	623	peptide chain release factor H [Ralstonia solanacearum]
24	Megaplasmid	2_743	962269	963816	1547	nitrate reductase A subunit beta [Ralstonia solanacearum]
		2_744	963834	964514	680	nitrate reductase [Ralstonia solanacearum]
		2_745	964522	965205	683	nitrate reductase [Ralstonia solanacearum]
		2_746	965207	965728	521	molybdopterin-guanine dinucleotide biosynthesis protein B [Ralstonia solanacearum]
		2_747	965820	967745	1925	histidine kinase [Ralstonia solanacearum]
		2_748	967781	968449	668	XRE family transcriptional regulator [Ralstonia solanacearum]
		2_749	968449	968589	140	hypothetical protein [Ralstonia solanacearum]
		2_750	968916	969419	503	hypothetical protein [Ralstonia solanacearum]
25	Megaplasmid	2_922	1179669	1180424	755	hypothetical protein [Ralstonia solanacearum]
		2_923	1180328	1183075	2747	Sensory box/GGDEF family protein [Ralstonia solanacearum]
		2_924	1183710	1184078	368	Hypothetical Protein [Ralstonia solanacearum]
		2_925	1184075	1184506	431	signal peptide protein [Ralstonia solanacearum]
		2_926	1184557	1185531	974	AraC family transcriptional regulator [Ralstonia solanacearum]
		2_927	1185506	1185754	248	hypothetical protein [Ralstonia solanacearum]
		2_928	1186002	1186442	440	universal stress protein UspA [Ralstonia solanacearum]
		2_929	1186515	1187042	527	lipoprotein signal peptide [Ralstonia solanacearum]
		2_930	1187178	1187837	659	transcriptional regulator [Ralstonia solanacearum]
26	Megaplasmid	2_1053	1358535	1359956	1421	fructosidase [Ralstonia solanacearum]
		2_1054	1359949	1361346	1397	PTS sugar transporter [Ralstonia solanacearum]
		2_1055	1361436	1362461	1025	DNA-binding protein [Ralstonia solanacearum]
		2_1056	1363130	1363597	467	type 4 fimbrial biogenesis signal peptide protein [Ralstonia solanacearum]
		2_1057	1363600	1366935	3335	pilus assembly protein PilY [Ralstonia solanacearum]
		2_1058	1366935	1367516	581	pilus assembly protein PilX [Ralstonia solanacearum]
		2_1059	1367513	1368265	752	type 4 fimbrial biogenesis transmembrane protein [Ralstonia solanacearum]
27	Megaplasmid	2_1076	1385987	1386703	716	carboxymethylenebutenolidase [Ralstonia solanacearum]
		2_1077	1386833	1387195	362	conserved membrane protein of unknown function [Ralstonia solanacearum]
		2_1078	1387234	1387923	689	glutathione S-transferase [Ralstonia solanacearum]
		2_1079	1388357	1389586	1229	hypothetical protein [Ralstonia solanacearum]
		2_1080	1390404	1390661	257	hypothetical protein [Ralstonia solanacearum]
		2_1081	1390999	1392159	1160	glycosyl hydrolase [Ralstonia solanacearum]
		2_1082	1392192	1392461	269	sulfur carrier protein ThiS [Ralstonia solanacearum]
		2_1083	1392695	1393654	959	beta-lactamase [Ralstonia solanacearum]
		2_1084	1393699	1394136	437	membrane protein [Ralstonia solanacearum]
		2_1085	1394178	1395218	1040	4-hydroxyphenylpyruvate dioxygenase [Ralstonia solanacearum]
		2_1086	1395322	1395816	494	transcription regulator protein [Ralstonia solanacearum]
		2_1087	1396261	1397142	881	hypothetical protein [Ralstonia solanacearum]
		2_1088	1397255	1397839	584	TetR family transcriptional regulator [Ralstonia solanacearum]
		2_1089	1398089	1398424	335	ArsR family transcriptional regulator [Ralstonia solanacearum]
		2_1090	1398417	1398899	482	ATPase [Ralstonia solanacearum]
28	Megaplasmid	2_1310	1680334	1681002	668	hypothetical protein [Ralstonia solanacearum]
		2_1311	1681015	1681425	410	cupin [Ralstonia solanacearum]
		2_1312	1681437	1682717	1280	hypothetical protein [Ralstonia solanacearum]
		2_1313	1682720	1683022	302	hypothetical protein [Ralstonia solanacearum]
		2_1314	1683137	1685308	2171	hypothetical protein [Ralstonia solanacearum]
		2_1315	1685305	1685568	263	hypothetical protein [Ralstonia solanacearum]
		2_1316	1685587	1686318	731	hypothetical protein [Ralstonia solanacearum]
29	Megaplasmid	2_1372	1766007	1766222	215	transposase [Ralstonia solanacearum]
		2_1373	1766222	1766707	485	Mobile element protein [Ralstonia solanacearum]
		2_1374	1766672	1767163	491	acetyltransferase [Ralstonia solanacearum]
		2_1375	1767111	1767464	353	hypothetical protein [Ralstonia solanacearum]
		2_1376	1768048	1768251	203	transposase, partial [Ralstonia solanacearum]
		2_1377	1768362	1768577	215	transposase [Ralstonia solanacearum]
		2_1378	1768724	1768864	140	cyanate hydratase, partial [Ralstonia solanacearum]
30	Small Plasmid	3_43	44310	44612	302	hypothetical protein [Cupriavidus sp. UYPR2.512]
		3_44	44893	45207	314	hypothetical protein, partial [Ralstonia sp. A12]
		3_45	45247	45441	194	membrane protein [Burkholderia sp. JPY347]
		3_46	45520	46389	869	hypothetical protein [Cupriavidus sp. UYPR2.512]
		3_47	46418	48217	1799	hypothetical protein [Streptomyces aureocirculatus]
		3_48	48235	49254	1019	transcriptional regulator [Cupriavidus metallidurans]
		3_49	49244	49828	584	--
		3_50	50500	50811	311	--
		3_51	51350	51646	296	transposase [Ralstonia solanacearum]
		3_52	51643	52533	890	integrase, partial [Ralstonia solanacearum]

## Sheet: Genes in prophages
Supplementary 8-3 Analysis of genes in prophages
Prophage ID	Gene ID	Start (bp)	End (bp)	Length（bp）	Fuction annotation
1	1_1131	1315221	1323893	8672	Hemolysin; Filamentous haemagglutinin [Ralstonia solanacearum]
	1_1132	1325015	1325347	332	hypothetical protein [Ralstonia solanacearum]
	1_1133	1325399	1325695	296	hypothetical protein [Ralstonia solanacearum]
	1_1134	1325763	1326224	461	glycoside hydrolase [Ralstonia solanacearum]
	1_1135	1326221	1326703	482	bacteriophage T7-like gene protein [Ralstonia solanacearum]
	1_1136	1326690	1327172	482	membrane protein [Ralstonia solanacearum]
	1_1137	1327169	1327459	290	membrane protein [Ralstonia solanacearum]
	1_1138	1327526	1327750	224	hypothetical protein [Ralstonia solanacearum]
	1_1139	1328866	1329402	536	hypothetical protein [Ralstonia solanacearum]
	1_1140	1329614	1330438	824	transposase [Ralstonia solanacearum]
	1_1141	1330687	1331424	737	oxidoreductase [Ralstonia solanacearum]
	1_1142	1331446	1331562	116	--
	1_1143	1331828	1332499	671	hypothetical protein [Ralstonia solanacearum]
	1_1144	1333711	1336833	3122	multidrug transporter [Ralstonia solanacearum]
	1_1145	1336830	1337945	1115	hemolysin secretion protein D [Ralstonia solanacearum]
	1_1146	1338033	1338710	677	outer membrane protein TolC [Cupriavidus necator N-1]
	1_1147	1338735	1340195	1460	RND transporter [Ralstonia solanacearum]
	1_1148	1340287	1341093	806	short-chain dehydrogenase [Ralstonia solanacearum]
	1_1149	1341143	1342606	1463	major facilitator superfamily MFS_1 [Ralstonia solanacearum]
	1_1150	1342802	1343041	239	3-hydroxyisobutyrate dehydrogenase [Herbaspirillum sp. RV1423]
	1_1151	1343351	1344337	986	transposase TIS1021 [Ralstonia solanacearum]
	1_1152	1345227	1345436	209	hypothetical protein [Ralstonia solanacearum]
	1_1153	1345479	1345673	194	hypothetical protein [Ralstonia solanacearum]
	1_1154	1346264	1346668	404	Hypothetical Protein [Ralstonia solanacearum]
	1_1155	1346769	1347734	965	type III effector protein [Ralstonia solanacearum]
	1_1156	1347941	1348462	521	hypothetical protein [Ralstonia solanacearum]
	1_1157	1348591	1348881	290	hypothetical protein [Ralstonia solanacearum]
	1_1158	1348939	1349277	338	hypothetical protein [Ralstonia solanacearum]
	1_1159	1349731	1351077	1346	hypothetical protein [Ralstonia solanacearum]
	1_1160	1351170	1352045	875	Mobile element protein [Ralstonia solanacearum]
	1_1161	1352142	1353185	1043	transposase [Aeromonas hydrophila]
	1_1162	1353312	1353689	377	transposase [Ralstonia solanacearum]
	1_1163	1353721	1354002	281	hypothetical protein [Ralstonia solanacearum]
	1_1164	1354006	1354278	272	hypothetical protein [Ralstonia solanacearum]
	1_1165	1354278	1355759	1481	virulence factor [Ralstonia solanacearum]
	1_1166	1355756	1357963	2207	membrane protein [Ralstonia solanacearum]
	1_1167	1357968	1360688	2720	type IV secretion protein Rhs [Ralstonia solanacearum]
	1_1168	1361423	1361830	407	hypothetical protein [Ralstonia solanacearum]
	1_1169	1361820	1362029	209	hypothetical protein [Ralstonia solanacearum]
	1_1170	1362264	1364561	2297	hypothetical protein [Ralstonia solanacearum]
	1_1171	1364545	1364934	389	hypothetical protein [Ralstonia solanacearum]
	1_1172	1364940	1365209	269	hypothetical protein [Ralstonia solanacearum]
	1_1173	1365417	1366049	632	hypothetical protein [Ralstonia solanacearum]
	1_1174	1366067	1366939	872	hypothetical protein [Ralstonia solanacearum]
	1_1175	1366936	1367433	497	hypothetical protein [Ralstonia solanacearum]
	1_1176	1367430	1367714	284	hypothetical protein [Ralstonia solanacearum]
	1_1177	1368139	1368741	602	TetR family transcriptional regulator [Ralstonia solanacearum]
	1_1178	1368896	1369708	812	oxidoreductase [Ralstonia solanacearum]
	1_1179	1369918	1370919	1001	NADPH:quinone oxidoreductase [Ralstonia solanacearum]
	1_1180	1370954	1371082	128	hypothetical protein [Ralstonia solanacearum]
	1_1181	1371348	1372322	974	hypothetical protein [Ralstonia solanacearum]
	1_1182	1372319	1373605	1286	putative Glycine hydroxymethyl transferase [Ralstonia solanacearum]
	1_1183	1373940	1375046	1106	PopP1 protein [Ralstonia solanacearum]
	1_1184	1376085	1376375	290	type III effector protein [Ralstonia solanacearum]
	1_1185	1376523	1377509	986	transposase TIS1021 [Ralstonia solanacearum]
	1_1186	1378834	1379310	476	LacI family transcriptional regulator [Ralstonia solanacearum]
	1_1187	1379307	1380689	1382	site-specific integrase/recombinase [Ralstonia solanacearum]
	1_1188	1380686	1381183	497	putative bacteriophage related protein [Ralstonia solanacearum]
	1_1189	1381759	1383192	1433	transposase [Ralstonia solanacearum]
	1_1190	1383216	1384988	1772	membrane protein [Ralstonia solanacearum]
	1_1191	1385947	1395609	9662	putative adhesin/hemolysin [Ralstonia syzygii R24]
	1_1192	1395985	1396932	947	hypothetical protein [Ralstonia solanacearum]
	1_1193	1396957	1397637	680	transposase [Ralstonia solanacearum]
	1_1194	1397828	1397983	155	--
	1_1195	1398361	1398828	467	hypothetical protein [Ralstonia solanacearum]
	1_1196	1398948	1399469	521	Mobile element protein [Ralstonia solanacearum]
	1_1197	1400220	1400558	338	hypothetical protein [Ralstonia solanacearum]
	1_1198	1401020	1402330	1310	hypothetical protein [Ralstonia solanacearum]
	1_1199	1402891	1403598	707	hypothetical protein [Ralstonia solanacearum]
	1_1200	1403975	1404694	719	Crp/Fnr family transcriptional regulator [Ralstonia solanacearum]
	1_1201	1406376	1406867	491	hypothetical protein [Ralstonia solanacearum]
	1_1202	1406947	1407198	251	prevent-host-death protein [Ralstonia solanacearum]
	1_1203	1407195	1407608	413	recombinase [Ralstonia solanacearum]
	1_1204	1407680	1408726	1046	putative phage methyltransferase protein [Ralstonia solanacearum]
	1_1205	1409326	1409616	290	DNA-binding protein [Ralstonia solanacearum]
	1_1206	1409659	1410303	644	hypothetical protein [Ralstonia solanacearum]
	1_1207	1410278	1410499	221	conserved hypothetical protein [Ralstonia syzygii R24]
	1_1208	1410496	1410885	389	hypothetical protein [Ralstonia solanacearum]
	1_1209	1410894	1411667	773	hypothetical protein [Ralstonia solanacearum]
	1_1210	1411768	1412214	446	signal peptide protein [Ralstonia solanacearum]
	1_1211	1412220	1412522	302	hypothetical protein [Ralstonia solanacearum]
	1_1212	1412525	1413529	1004	hypothetical protein [Ralstonia solanacearum]
	1_1213	1413536	1413913	377	hypothetical protein [Ralstonia solanacearum]
	1_1214	1413923	1415182	1259	hypothetical protein [Ralstonia solanacearum]
	1_1215	1415192	1416718	1526	hypothetical protein [Ralstonia solanacearum]
	1_1216	1416718	1416939	221	hypothetical protein [Ralstonia solanacearum]
	1_1217	1416940	1417332	392	hypothetical protein [Ralstonia solanacearum]
	1_1218	1417342	1417851	509	hypothetical protein [Ralstonia solanacearum]
	1_1219	1417894	1419876	1982	terminase [Ralstonia solanacearum]
	1_1220	1419876	1420412	536	hypothetical protein [Ralstonia solanacearum]
	1_1221	1420554	1421516	962	type III effector protein [Ralstonia solanacearum]
	1_1222	1421723	1422217	494	hypothetical protein [Ralstonia solanacearum]
	1_1223	1422345	1422695	350	hypothetical protein [Ralstonia solanacearum]
	1_1224	1422985	1423893	908	type III effector [Ralstonia solanacearum]
	1_1225	1424052	1424756	704	transposase [Ralstonia solanacearum]
	1_1226	1424964	1425368	404	Hypothetical Protein [Ralstonia solanacearum]
	1_1227	1425773	1426039	266	transposase [Ralstonia solanacearum]
	1_1228	1428489	1429217	728	NADH-ubiquinone oxidoreductase subunit 3 [Ralstonia solanacearum]
	1_1229	1429351	1429950	599	transcriptional regulator [Ralstonia solanacearum]
	1_1230	1430112	1430387	275	hypothetical protein [Ralstonia solanacearum]
	1_1231	1430402	1431208	806	endoglucanase [Ralstonia solanacearum]
	1_1232	1431613	1432233	620	Gst [Ralstonia solanacearum]
	1_1233	1432397	1432651	254	hypothetical protein [Ralstonia solanacearum]
	1_1234	1432723	1433121	398	conserved hypothetical protein-transmembrane protein [Ralstonia solanacearum]
	1_1235	1433510	1434142	632	lysine transporter LysE [Ralstonia solanacearum]
	1_1236	1434214	1435464	1250	oxidase [Ralstonia solanacearum]
	1_1237	1435475	1435846	371	sulfite:cytochrome C oxidoreductase subunit B [Ralstonia solanacearum]
2	1_2243	2521341	2521610	269	hypothetical protein [Ralstonia solanacearum]
	1_2244	2521885	2522565	680	exonuclease [Ralstonia solanacearum]
	1_2245	2522562	2523218	656	hypothetical protein [Ralstonia solanacearum]
	1_2246	2523420	2524124	704	hypothetical protein [Ralstonia solanacearum]
	1_2247	2524121	2525023	902	rRNA small subunit methyltransferase I [Ralstonia solanacearum]
	1_2248	2525059	2525451	392	hypothetical protein [Ralstonia solanacearum]
	1_2249	2525506	2526321	815	signal peptide protein [Ralstonia solanacearum]
	1_2250	2526446	2526796	350	signal peptide protein [Ralstonia solanacearum]
	1_2251	2526793	2528088	1295	Sulfide dehydrogenase [flavocytochrome C] flavoprotein chain precursor [Ralstonia solanacearum]
	1_2252	2528216	2529112	896	membrane protein [Ralstonia solanacearum]
	1_2253	2529270	2529617	347	cytochrome C transmembrane protein [Ralstonia solanacearum]
	1_2254	2529635	2530117	482	hypothetical protein [Ralstonia solanacearum]
	1_2255	2530137	2530448	311	sulfur oxidation protein [Ralstonia solanacearum]
	1_2256	2530459	2530917	458	signal peptide protein [Ralstonia solanacearum]
	1_2257	2530939	2531751	812	hypothetical protein [Ralstonia solanacearum]
	1_2258	2531760	2532401	641	hypothetical protein [Ralstonia solanacearum]
	1_2259	2532410	2532928	518	alkyl hydroperoxide reductase [Ralstonia solanacearum]
	1_2260	2532925	2534643	1718	5&apos;-nucleotidase [Ralstonia solanacearum]
	1_2261	2535098	2535679	581	conserved hypothetical protein [Ralstonia syzygii R24]
	1_2262	2536415	2537131	716	hypothetical protein [Ralstonia solanacearum]
	1_2263	2537247	2538497	1250	hypothetical protein [Cupriavidus metallidurans]
3	1_2765	3090729	3092150	1421	metalloprotease, Hemolysin-type calcium-binding region [Ralstonia solanacearum]
	1_2766	3092520	3093395	875	--
	1_2767	3095537	3101962	6425	putative hemolysin-type protein [Ralstonia solanacearum]
	1_2768	3102092	3102490	398	transposase [Ralstonia solanacearum]
	1_2769	3102367	3102774	407	transposase [Burkholderia glumae]
	1_2770	3103478	3103795	317	hypothetical protein [Ralstonia solanacearum]
	1_2771	3104277	3104489	212	hypothetical protein [Ralstonia solanacearum]
	1_2772	3104588	3104842	254	translation initiation factor 1 [Ralstonia solanacearum]
	1_2773	3105822	3107150	1328	transposase IS4 [Ralstonia solanacearum]
	1_2774	3107664	3107990	326	hypothetical protein [Ralstonia solanacearum]
	1_2775	3108084	3108368	284	hypothetical protein [Ralstonia solanacearum]
	1_2776	3108515	3108829	314	hypothetical protein [Ralstonia solanacearum]
	1_2777	3109452	3109589	137	hypothetical protein [Ralstonia solanacearum]
	1_2778	3109708	3110025	317	hypothetical protein [Ralstonia solanacearum]
	1_2779	3110176	3110472	296	hypothetical protein [Ralstonia solanacearum]
	1_2780	3110569	3111429	860	transglutaminase [Ralstonia solanacearum]
	1_2781	3113053	3113556	503	spore coat protein U [Ralstonia solanacearum]
	1_2782	3113615	3114118	503	spore coat protein [Ralstonia solanacearum]
	1_2783	3114195	3114956	761	phytochrome sensor protein [Ralstonia solanacearum]
	1_2784	3115006	3117270	2264	usher protein [Ralstonia solanacearum]
	1_2785	3117267	3117776	509	signal peptide protein [Ralstonia solanacearum]
	1_2786	3117846	3118388	542	hypothetical protein [Ralstonia solanacearum]
	1_2787	3118994	3119938	944	LysR family transcriptional regulator [Ralstonia solanacearum]
	1_2788	3120157	3120405	248	hypothetical protein [Ralstonia solanacearum]
	1_2789	3120464	3120706	242	membrane protein [Ralstonia solanacearum]
	1_2790	3120866	3121366	500	DNA protection during starvation or oxydative stress transcription regulator protein [Ralstonia solanacearum]
	1_2791	3121440	3122315	875	4-hydroxybenzoate polyprenyltransferase [Ralstonia solanacearum]
	1_2792	3122312	3122590	278	membrane protein [Ralstonia solanacearum]
	1_2793	3122612	3123436	824	pyrroline-5-carboxylate reductase [Ralstonia solanacearum]
	1_2794	3123471	3124193	722	hypothetical protein [Ralstonia solanacearum]
	1_2795	3124318	3125361	1043	twitching motility protein PilT [Ralstonia solanacearum]
	1_2796	3125414	3126553	1139	twitching motility protein PilT [Ralstonia solanacearum]
	1_2797	3126811	3127188	377	pilus assembly protein PilE [Ralstonia solanacearum]
	1_2798	3127207	3127680	473	general secretion pathway protein H [Ralstonia solanacearum]
	1_2799	3127677	3128267	590	pilus assembly protein [Ralstonia solanacearum]
	1_2800	3128264	3129292	1028	type 4 fimbrial biogenesis PilW transmembrane [Ralstonia solanacearum]
	1_2801	3129296	3129832	536	pilus assembly protein [Ralstonia solanacearum]
	1_2802	3129864	3133076	3212	type 4 fimbrial biogenesis PilY1 signal peptide [Ralstonia solanacearum]
4	1_3030	3372456	3373544	1088	ATP-binding protein [Ralstonia solanacearum]
	1_3031	3373553	3374074	521	hypothetical protein [Ralstonia solanacearum]
	1_3032	3374096	3374665	569	hypothetical protein [Ralstonia solanacearum]
	1_3033	3374752	3376911	2159	4Fe-4S ferredoxin [Ralstonia solanacearum]
	1_3034	3376930	3377601	671	cytochrome C oxidase subunit II [Ralstonia solanacearum]
	1_3035	3377841	3378092	251	putative transmembrane protein [Ralstonia solanacearum]
	1_3036	3378147	3381146	2999	formate dehydrogenase [Ralstonia solanacearum]
	1_3037	3381162	3381848	686	formate dehydrogenase [Ralstonia solanacearum]
	1_3038	3381851	3382105	254	conserved exported protein of unknown function [Ralstonia solanacearum]
	1_3039	3382129	3383283	1154	formate dehydrogenase subunit gamma [Ralstonia solanacearum]
	1_3040	3383309	3383641	332	signal peptide protein [Ralstonia solanacearum]
	1_3041	3383720	3384268	548	superoxide dismutase [Ralstonia solanacearum]
	1_3042	3384362	3385237	875	formate dehydrogenase [Ralstonia solanacearum]
	1_3043	3385406	3385972	566	deoxycytidine triphosphate deaminase [Ralstonia solanacearum]
	1_3044	3386036	3388315	2279	lysine decarboxylase [Ralstonia solanacearum]
	1_3045	3388678	3389067	389	2&apos;-5&apos; RNA ligase [Ralstonia solanacearum]
	1_3046	3389064	3390479	1415	argininosuccinate lyase [Ralstonia solanacearum]
	1_3047	3390589	3391308	719	putative transmembrane protein [Ralstonia solanacearum]
	1_3048	3391308	3391949	641	XRE family transcriptional regulator [Ralstonia solanacearum]
	1_3049	3392131	3392742	611	ferritin [Ralstonia solanacearum]
	1_3050	3393391	3395424	2033	hypothetical protein [Ralstonia solanacearum]
	1_3051	3395500	3398457	2957	phosphoenolpyruvate carboxylase [Ralstonia solanacearum]
	1_3052	3398566	3399570	1004	porphobilinogen deaminase [Ralstonia solanacearum]
	1_3053	3399687	3401672	1985	uroporphyrin-III methyltransferase [Ralstonia solanacearum]
	1_3054	3401675	3402868	1193	heme biosynthesis protein HemY [Ralstonia solanacearum]
	1_3055	3402910	3403437	527	cytochrome B oxidoreductase [Ralstonia solanacearum]
	1_3056	3403467	3403733	266	signal peptide protein [Ralstonia solanacearum]
	1_3057	3403879	3405207	1328	MFS transporter [Ralstonia solanacearum]
	1_3058	3405356	3406114	758	3-ketoacyl-ACP reductase [Ralstonia solanacearum]
	1_3059	3406148	3407584	1436	aldehyde dehydrogenase [Ralstonia solanacearum]
	1_3060	3407724	3408251	527	inorganic pyrophosphatase [Ralstonia solanacearum]
	1_3061	3408675	3408824	149	--
	1_3062	3408821	3410047	1226	hypothetical protein [Ralstonia solanacearum]
	1_3063	3410103	3411743	1640	NAD synthetase [Ralstonia solanacearum]
	1_3064	3411756	3412382	626	methyltransferase [Ralstonia solanacearum]
	1_3065	3412398	3412736	338	nitrogen regulatory protein P-II 1 [Ralstonia solanacearum]
	1_3066	3412773	3413396	623	membrane protein [Ralstonia solanacearum]
	1_3067	3413438	3414103	665	DNA mismatch repair protein MutS [Ralstonia solanacearum]
	1_3068	3414232	3415188	956	thioredoxin reductase [Ralstonia solanacearum]
	1_3069	3415407	3417752	2345	cell division protein FtsK [Ralstonia solanacearum]
	1_3070	3417841	3418488	647	membrane protein [Ralstonia solanacearum]
	1_3071	3418524	3418940	416	membrane protein [Ralstonia solanacearum]
	1_3072	3419011	3420360	1349	recombination factor protein RarA [Ralstonia solanacearum]
	1_3073	3420427	3421743	1316	seryl-tRNA synthetase [Ralstonia solanacearum]
	1_3074	3421966	3422556	590	resolvase [Ralstonia solanacearum]
	1_3075	3423099	3423296	197	hypothetical protein [Ralstonia solanacearum]
	1_3076	3423695	3424093	398	hypothetical protein [Burkholderia pseudomallei]
	1_3077	3424090	3425508	1418	hypothetical protein [Andreprevotia chitinilytica]
	1_3078	3425746	3428175	2429	hypothetical protein [Burkholderia multivorans]
	1_3079	3428669	3430096	1427	Hypothetical Protein [Ralstonia solanacearum]
	1_3080	3430229	3431461	1232	hypothetical protein GEM_4176 [Burkholderia cepacia GG4]
	1_3081	3431522	3432766	1244	MULTISPECIES: hypothetical protein [Methylophilus]
	1_3082	3433498	3434175	677	hypothetical protein [Ralstonia solanacearum]
	1_3083	3434156	3434281	125	transcriptional regulator [Ralstonia solanacearum]
	1_3084	3434269	3434808	539	transcriptional regulator [Ralstonia solanacearum]
	1_3085	3434862	3436013	1151	ATPase [Ralstonia solanacearum]
	1_3086	3436316	3436801	485	general secretion protein G [Ralstonia solanacearum]
	1_3087	3436857	3438059	1202	general secretion protein F [Ralstonia solanacearum]
	1_3088	3438067	3439770	1703	putative secretion system X protein GspE-like protein [Ralstonia solanacearum]
	1_3089	3439751	3440692	941	signal peptide protein [Ralstonia solanacearum]
	1_3090	3440689	3441219	530	membrane protein [Ralstonia solanacearum]
	1_3091	3441216	3441782	566	membrane protein [Ralstonia solanacearum]
	1_3092	3441779	3442414	635	hypothetical protein [Ralstonia solanacearum]
	1_3093	3442415	3444793	2378	general secretion pathway protein GspD, partial [Ralstonia solanacearum]
	1_3094	3444797	3445315	518	GSPG signal peptide protein [Ralstonia solanacearum]
	1_3095	3445323	3445715	392	general secretion protein G [Ralstonia solanacearum]
	1_3096	3445781	3446275	494	signal peptide protein [Ralstonia solanacearum]
	1_3097	3446451	3447956	1505	signal peptide protein [Ralstonia solanacearum]
	1_3098	3447967	3449565	1598	Multicopper oxidase [Ralstonia solanacearum]
	1_3099	3449586	3457814	8228	signal peptide protein [Ralstonia solanacearum]
	1_3100	3457811	3458308	497	membrane protein [Ralstonia solanacearum]
	1_3101	3458352	3459140	788	signal peptide protein [Ralstonia solanacearum]
	1_3102	3459163	3459999	836	hypothetical protein [Ralstonia solanacearum]
	1_3103	3460086	3461666	1580	cytochrome C [Ralstonia solanacearum]
	1_3104	3461793	3462416	623	membrane protein [Ralstonia solanacearum]
	1_3105	3462437	3463069	632	lytic transglycosylase [Ralstonia solanacearum]
	1_3106	3463096	3463383	287	iron oxidase [Ralstonia solanacearum]
	1_3107	3463491	3464843	1352	cytochrome c1 precursor protein [Ralstonia solanacearum]
	1_3108	3465241	3466302	1061	hypothetical protein [Ralstonia solanacearum]
	1_3109	3466292	3466849	557	alkyl hydroperoxide reductase [Ralstonia solanacearum]
	1_3110	3467178	3468131	953	hypothetical protein [Ralstonia solanacearum]
	1_3111	3468271	3468717	446	signal peptidase [Ralstonia solanacearum]
	1_3112	3468959	3469786	827	structural protein MipA [Ralstonia solanacearum]
	1_3113	3470256	3470660	404	hypothetical protein [Ralstonia solanacearum]
5	2_249	319466	320488	1022	ornithine cyclodeaminase [Ralstonia solanacearum]
	2_250	320485	321444	959	hypothetical protein [Ralstonia solanacearum]
	2_251	321489	322106	617	hydrolase [Ralstonia solanacearum]
	2_252	322482	322928	446	hypothetical protein [Ralstonia solanacearum]
	2_253	323709	325241	1532	degradation of protein, peptides, glycopeptides [Ralstonia solanacearum]
	2_254	325373	326578	1205	transposase, IS116/IS110/IS902 family [Ralstonia solanacearum]
	2_255	326809	328206	1397	cytochrome C1 [Ralstonia solanacearum]
	2_256	328203	328952	749	XRE family transcriptional regulator [Ralstonia solanacearum]
	2_257	329147	329452	305	putative/global-like protein [Ralstonia solanacearum]
	2_258	329461	330783	1322	cobalt-zinc-cadmium resistance protein [Ralstonia solanacearum]
	2_259	330811	332025	1214	cytochrome C peroxidase [Ralstonia solanacearum]
	2_260	332036	335221	3185	cation transporter [Ralstonia solanacearum]
	2_261	335228	335662	434	HIT family hydrolase [Ralstonia solanacearum]
	2_262	335911	336114	203	hypothetical protein [Ralstonia solanacearum]
	2_263	336127	337371	1244	hypothetical protein [Ralstonia solanacearum]
	2_264	337358	338053	695	hypothetical protein [Ralstonia solanacearum]
	2_265	338060	338938	878	methionine biosynthesis protein MetW-like protein [Ralstonia solanacearum]
	2_266	338941	340140	1199	MFS transporter [Ralstonia solanacearum]
	2_267	340140	341330	1190	hypothetical protein [Ralstonia solanacearum]
	2_268	341431	341664	233	miscellaneous; unknown [Ralstonia solanacearum]
	2_269	342418	343452	1034	2-hydroxyacid dehydrogenase [Ralstonia solanacearum]
	2_270	343599	344339	740	putative outer-membrane lipoprotein [Ralstonia solanacearum GMI1000]
	2_271	344452	346254	1802	Methyl-accepting chemotaxis protein I (serine chemoreceptor protein) [Ralstonia solanacearum]
	2_272	346975	349071	2096	hypothetical protein [Ralstonia solanacearum]
	2_273	349068	350825	1757	Bacteriophage N4 adsorption protein A [Ralstonia solanacearum]
	2_274	351051	352301	1250	UDP-N-acetylglucosamine 2-epimerase [Ralstonia solanacearum]
	2_275	352311	352628	317	signal peptide protein [Ralstonia solanacearum]
	2_276	352643	354379	1736	hypothetical protein [Ralstonia solanacearum]
	2_277	354382	355269	887	membrane protein [Ralstonia solanacearum]
	2_278	355259	356392	1133	mechanosensitive ion channel protein MscS [Ralstonia solanacearum]
	2_279	356476	356742	266	hypothetical protein [Ralstonia solanacearum]
	2_280	356789	358288	1499	hypothetical protein [Ralstonia solanacearum]
	2_281	358285	359991	1706	hypothetical protein, partial [Ralstonia solanacearum]
	2_282	360000	362726	2726	type IV secretion protein Rhs [Ralstonia solanacearum]
	2_283	362882	363052	170	hypothetical protein [Ralstonia solanacearum]
	2_284	363168	364307	1139	hypothetical protein [Ralstonia solanacearum]
	2_285	364484	365812	1328	manganese transporter [Ralstonia solanacearum]
	2_286	365978	367759	1781	Hsp70 family chaperone Hsc62 [Ralstonia solanacearum]
	2_287	367770	369635	1865	hypothetical protein [Ralstonia solanacearum]
	2_288	369770	370435	665	transcriptional regulator [Ralstonia solanacearum]
	2_289	370432	371910	1478	sensor histidine kinase [Ralstonia solanacearum]
	2_290	372040	372651	611	3-beta hydroxysteroid dehydrogenase [Ralstonia solanacearum]
	2_291	372754	373185	431	Rrf2 family transcriptional regulator [Ralstonia solanacearum]
	2_292	373356	373865	509	membrane protein [Ralstonia solanacearum]
	2_293	373993	374979	986	transposase TIS1021 [Ralstonia solanacearum]
	2_294	375186	376541	1355	putative outer membrane cation efflux system protein [Ralstonia solanacearum]
	2_295	376583	377755	1172	RND transporter MFP subunit [Ralstonia solanacearum]
	2_296	377752	380901	3149	cytochrome C peroxidase [Ralstonia solanacearum]
	2_297	380898	381221	323	transcriptional regulator [Ralstonia solanacearum]
	2_298	381313	383559	2246	peptidase M1 [Ralstonia solanacearum]
	2_299	384221	384661	440	hypothetical protein [Ralstonia solanacearum]
	2_300	385163	385942	779	phosphohydrolase [Ralstonia solanacearum]
	2_301	386095	387006	911	XRE family transcriptional regulator [Ralstonia solanacearum]
6	3_6	7070	7807	737	hypothetical protein, partial [Ralstonia solanacearum]
	3_7	7871	8740	869	hypothetical protein [Ralstonia sp. AU12-08]
	3_8	9079	9519	440	Molecular chaperone (small heat shock protein) [Ralstonia solanacearum]
	3_9	9535	9942	407	heat-shock protein [Ralstonia solanacearum]
	3_10	10128	10694	566	hypothetical protein [Ralstonia solanacearum]
	3_11	10834	11280	446	hypothetical protein [Ralstonia solanacearum]
	3_12	11453	13390	1937	chaperone protein DnaK [Ralstonia solanacearum]
	3_13	13569	13841	272	hypothetical protein [Cupriavidus sp. WS]
	3_14	14660	14917	257	hypothetical protein [Ralstonia solanacearum]
	3_15	15162	16118	956	transposase, partial [Ralstonia solanacearum]
	3_16	16543	17202	659	Carbonic anhydrase [Ralstonia solanacearum]
	3_17	17374	18009	635	diguanylate cyclase [Ralstonia solanacearum]
	3_18	18186	18503	317	molecular chaperone GroES [Ralstonia solanacearum]
	3_19	18586	20208	1622	molecular chaperone GroEL [Ralstonia solanacearum]
	3_20	20315	20569	254	hypothetical protein [Ralstonia solanacearum]
	3_21	20817	22061	1244	Deoxyribodipyrimidine photolyase [Ralstonia solanacearum]
	3_22	23402	24412	1010	putative integrase/recombinase [Bordetella petrii]
	3_23	24409	25401	992	MULTISPECIES: integrase [Proteobacteria]
	3_24	25398	26657	1259	MULTISPECIES: integrase [Proteobacteria]
	3_25	26756	27169	413	DNA repair protein RadC, partial [Pseudomonas aeruginosa]
	3_26	27743	28219	476	hypothetical protein, partial [Ralstonia pickettii]
	3_27	28735	29682	947	type III effector [Burkholderia glumae]
	3_28	30035	31039	1004	putative Phage integrase [Thiomonas arsenitoxydans]
	3_29	31036	31998	962	putative Phage integrase [Thiomonas arsenitoxydans]
	3_30	31995	33224	1229	putative Phage integrase [Thiomonas arsenitoxydans]
	3_31	33290	33736	446	hypothetical protein, partial [Ralstonia pickettii]
	3_32	34327	34833	506	hypothetical protein [Delftia sp. Cs1-4]
	3_33	34830	35582	752	hypothetical protein [Delftia sp. Cs1-4]
	3_34	35579	36058	479	hypothetical protein [Burkholderia gladioli]
	3_35	36758	37153	395	DNA-binding protein [Ralstonia solanacearum]
	3_36	37211	37444	233	histone family protein nucleoid-structuring protein H-NS [Ralstonia pickettii 12J]
	3_37	37670	38098	428	hypothetical protein [Burkholderia pyrrocinia]
	3_38	38843	39574	731	zinc metalloprotease [Burkholderia sp. KJ006]
	3_39	39872	41386	1514	methyl-accepting chemotaxis transducer transmembrane protein [Ralstonia syzygii R24]
	3_40	41682	42644	962	hypothetical protein [Lysobacter daejeonensis]
	3_41	42776	43165	389	hypothetical protein [Ralstonia pickettii]
	3_42	43162	43509	347	hypothetical protein [Burkholderia phytofirmans]
	3_43	44310	44612	302	hypothetical protein [Cupriavidus sp. UYPR2.512]
	3_44	44893	45207	314	hypothetical protein, partial [Ralstonia sp. A12]
	3_45	45247	45441	194	membrane protein [Burkholderia sp. JPY347]
	3_46	45520	46389	869	hypothetical protein [Cupriavidus sp. UYPR2.512]
	3_47	46418	48217	1799	hypothetical protein [Streptomyces aureocirculatus]
	3_48	48235	49254	1019	transcriptional regulator [Cupriavidus metallidurans]
	3_49	49244	49828	584	--
	3_50	50500	50811	311	--
	3_51	51350	51646	296	transposase [Ralstonia solanacearum]
	3_52	51643	52533	890	integrase, partial [Ralstonia solanacearum]
	3_53	52576	53094	518	hypothetical protein [Burkholderia zhejiangensis]
	3_54	53094	53963	869	MULTISPECIES: TniB transposition protein [Methylibium]
	3_55	54269	55114	845	transposase [Ralstonia solanacearum]
	3_56	55111	56154	1043	transposase [Ralstonia solanacearum]
	3_57	56399	56491	92	--
	3_58	56971	57651	680	zinc metalloprotease [Burkholderia sp. KJ006]
	3_59	58504	58647	143	--
	3_60	58705	59415	710	hypothetical protein [Ralstonia pickettii]
	3_61	59412	60095	683	hypothetical protein Rpic12D_4727 [Ralstonia pickettii 12D]
	3_62	60092	60931	839	hypothetical protein Rpic12D_4726 [Ralstonia pickettii 12D]
	3_63	61072	61329	257	hypothetical protein [Burkholderia sp. UYPR1.413]
	3_64	61304	62506	1202	hypothetical protein [Ralstonia pickettii]
	3_65	63025	64737	1712	MULTISPECIES: integrase [Ralstonia]
